# Supplementary material for: High survivorship after catch-and-release fishing suggests physiological resilience in the endothermic shortfin mako shark (Isurus oxyrinchus)
Source: Conserv Physiol. 2015 Sep 30;3(1):cov044. doi: 10.1093/conphys/cov044 (PMC4778490; doi:10.1093/conphys/cov044)
Supplement: Supplementary Data [file cov044supp.zip]

Archive with 2 entries (2 files):
- cov044supp.docx
- manifest.xml
